# Supplementary material for: An Example of Neuro-Glial Commitment and Differentiation of Muse Stem Cells Obtained from Patients with IQSEC2-Related Neural Disorder: A Possible New Cell-Based Disease Model
Source: Cells. 2023 Mar 23;12(7):977. doi: 10.3390/cells12070977 (PMC10093355; doi:10.3390/cells12070977)
Supplement: Supplementary file 1 [file cells-12-00977-s001.zip]

Archive with 9 entries (6 files):
- Sup files/
- Sup files/Figure S1.pdf
- Sup files/Figure S2.pdf
- Sup files/Figure S3.pdf
- __MACOSX/
- __MACOSX/Sup files/
- __MACOSX/Sup files/._Supp File 2.pdf
- __MACOSX/Sup files/._Supp File 3.pdf
- __MACOSX/Sup files/._Supplementary Figure 1 NEW.pdf
